# Supplementary material for: Recent summer warming in northwestern Canada exceeds the Holocene thermal maximum
Source: Nat Commun. 2019 Apr 9;10:1631. doi: 10.1038/s41467-019-09622-y (PMC6456611; doi:10.1038/s41467-019-09622-y)
Supplement: Supplementary file 2 — Supplementary Data 1 [file 41467_2019_9622_MOESM2_ESM.xlsx]

## Sheet: Metadata
Description of data supplement:
(1) DHP174-13 (upper core) δD, δ18O and dexcess records. Raw and offset-adjusted (for relict pore ice only) records are provided (as in Figure 2a-c).
(2) DHP174-13L (lower core) δD, δ18O and dexcess records. Raw and offset-adjusted (for relict pore ice only) records are provided (as in Figure 2a-c).
(3) Composite peat-sediment age-depth model (as in Supplementary Figure 5).
(4) Composite δD, δ18O and dexcess records (grey lines in Figure 2d-f), and δseawater-corrected δD, δ18O and dexcess records (blue lines in Figure 2 d-f).
(5) DHP174 δpore ice-based summer ΔT reconstruction (expressed in °C rel. to Holocene mean) with 1σ uncertainty (as in Figure 5).

## Sheet: (1) DHP174-13
Composite depth (cm)	δ2H (raw)	δ18O (raw)	dexcess (raw)	δ2H (adj.)	δ18O (adj.)	dexcess (adj.)	relict pore ice = 1; active layer ice = 0
16	-166.4	-21.17	3	NaN	NaN	NaN	0
17	-162.6	-20.44	1	NaN	NaN	NaN	0
18	-163.9	-20.84	2.9	NaN	NaN	NaN	0
19	-163	-20.55	1.4	NaN	NaN	NaN	0
20	-163.6	-20.69	1.9	NaN	NaN	NaN	0
21	-163.3	-20.68	2.2	NaN	NaN	NaN	0
22	-165	-20.91	2.3	NaN	NaN	NaN	0
23	-167	-21.14	2.1	NaN	NaN	NaN	0
26	-167.9	-21.33	2.7	NaN	NaN	NaN	0
27	-160.1	-19.63	-3	NaN	NaN	NaN	0
28	-161.9	-20.5	2.1	NaN	NaN	NaN	0
29	-161.7	-20.37	1.3	NaN	NaN	NaN	0
30	-161.8	-20.33	0.8	NaN	NaN	NaN	0
31	-160.9	-20.37	2.1	NaN	NaN	NaN	0
32	-159.2	-20.02	1	NaN	NaN	NaN	0
33	-161	-20.12	-0.1	NaN	NaN	NaN	0
34	-160.6	-20.33	2	NaN	NaN	NaN	0
36	-160.5	-20.19	1	NaN	NaN	NaN	0
39	-159.4	-19.98	0.5	NaN	NaN	NaN	0
40	-159.4	-20.04	0.9	NaN	NaN	NaN	0
41	-158.4	-19.67	-1	NaN	NaN	NaN	0
42	-157.7	-19.58	-1.1	NaN	NaN	NaN	0
43	-156.4	-19.4	-1.2	NaN	NaN	NaN	0
44	-155.6	-19.4	-0.4	NaN	NaN	NaN	0
45	-154.9	-19.29	-0.6	NaN	NaN	NaN	0
46	-154.7	-19.22	-0.9	NaN	NaN	NaN	0
47	-153.6	-19.2	0	NaN	NaN	NaN	0
48	-154.4	-19.32	0.1	NaN	NaN	NaN	0
49	-155.3	-19.38	-0.2	NaN	NaN	NaN	0
50	-155.9	-19.44	-0.4	NaN	NaN	NaN	0
51	-156.3	-19.49	-0.4	NaN	NaN	NaN	0
52	-156	-19.48	-0.1	NaN	NaN	NaN	0
53	-155.7	-19.44	-0.2	NaN	NaN	NaN	0
54	-155.3	-19.34	-0.5	NaN	NaN	NaN	0
55	-155.1	-19.49	0.9	NaN	NaN	NaN	0
56	-156.4	-19.58	0.3	NaN	NaN	NaN	0
57	-154.5	-19.4	0.7	NaN	NaN	NaN	0
58	-155.5	-19.33	-0.9	-154.8	-19.22	-1.1	1
59	-155.8	-19.58	0.9	-155.1	-19.47	0.6	1
60	-155.7	-19.34	-1	-155	-19.23	-1.2	1
61	-155.8	-19.37	-0.9	-155.1	-19.26	-1	1
62	-156	-19.4	-0.8	-155.3	-19.29	-1	1
63	-156.5	-19.44	-1	-155.8	-19.33	-1.2	1
64	-156.7	-19.41	-1.5	-156	-19.3	-1.6	1
66	-158.6	-19.86	0.3	-157.9	-19.75	0.1	1
68	-158.3	-19.65	-1.1	-157.6	-19.54	-1.3	1
69	-158.2	-19.67	-0.8	-157.5	-19.56	-1	1
70	-158.7	-19.7	-1.1	-158	-19.59	-1.3	1
71	-158.4	-19.75	-0.4	-157.7	-19.64	-0.6	1
72	-159.3	-19.76	-1.2	-158.6	-19.65	-1.4	1
73	-159.7	-19.84	-0.9	-159	-19.73	-1.2	1
76	-159.5	-19.93	0	-158.8	-19.82	-0.3	1
86	-160.5	-20.08	0.2	-159.8	-19.97	-0.1	1
96	-159.9	-19.97	-0.1	-159.2	-19.86	-0.3	1
106	-159.9	-19.93	-0.4	-159.2	-19.82	-0.7	1
116	-160.6	-20.03	-0.3	-159.9	-19.92	-0.6	1
126	-159.9	-19.95	-0.3	-159.2	-19.84	-0.5	1
136	-159.9	-19.94	-0.3	-159.2	-19.83	-0.6	1
146	-160.1	-20.05	0.3	-159.4	-19.94	0.1	1
156	-160.2	-20.04	0.1	-159.5	-19.93	-0.1	1
166	-160.2	-20.04	0.1	-159.5	-19.93	-0.1	1
176	-159.3	-19.93	0.1	-158.6	-19.82	-0.1	1
186	-159.6	-20	0.5	-158.9	-19.89	0.2	1
196	-159.9	-20.01	0.1	-159.2	-19.9	0	1
206	-158.7	-19.88	0.4	-158	-19.77	0.1	1
216	-159.3	-19.92	0.1	-158.6	-19.81	-0.1	1
226	-159.2	-19.97	0.5	-158.5	-19.86	0.4	1
236	-159.1	-19.94	0.5	-158.4	-19.83	0.2	1
246	-158.7	-19.91	0.6	-158	-19.8	0.4	1
256	-159	-19.96	0.7	-158.3	-19.85	0.5	1
266	-158.6	-19.89	0.5	-157.9	-19.78	0.3	1
276	-159.6	-20.01	0.5	-158.9	-19.9	0.3	1
286	-158.6	-19.94	0.9	-157.9	-19.83	0.7	1
296	-157.6	-19.89	1.5	-156.9	-19.78	1.3	1
306	-157.7	-19.91	1.5	-157	-19.8	1.4	1
316	-158.3	-20	1.7	-157.6	-19.89	1.5	1
326	-157.8	-19.94	1.8	-157.1	-19.83	1.5	1
336	-157.7	-19.94	1.8	-157	-19.83	1.6	1
346	-157.7	-19.95	1.9	-157	-19.84	1.7	1
356	-157.7	-19.97	2.1	-157	-19.86	1.9	1
366	-157.6	-19.97	2.1	-156.9	-19.86	2	1
376	-157.4	-19.98	2.5	-156.7	-19.87	2.2	1
382	-157.4	-20.01	2.7	-156.7	-19.9	2.5	1

## Sheet: (2) DHP174-13L
Composite depth (cm)	δ2H (raw)	δ18O (raw)	dexcess (raw)	δ2H (adj.)	δ18O (adj.)	dexcess (adj.)	relict pore ice = 1; active layer ice = 0
230	-152	-18.8	-1.6	NaN	NaN	NaN	0
240	-153.7	-19.19	-0.2	NaN	NaN	NaN	0
250	-152.5	-18.94	-1	NaN	NaN	NaN	0
260	-154.8	-19.35	0	NaN	NaN	NaN	0
270	-155.8	-19.55	0.7	NaN	NaN	NaN	0
280	-156.9	-19.72	0.9	NaN	NaN	NaN	0
290	-156.5	-19.67	0.9	-157.2	-19.78	1.1	1
300	-156.3	-19.69	1.2	-157	-19.8	1.4	1
310	-156.8	-19.77	1.4	-157.5	-19.88	1.6	1
320	-156.5	-19.72	1.3	-157.2	-19.83	1.5	1
330	-155.9	-19.7	1.7	-156.6	-19.81	1.9	1
340	-156.4	-19.73	1.4	-157.1	-19.84	1.6	1
350	-156.3	-19.75	1.7	-157	-19.86	1.9	1
360	-156.1	-19.78	2.1	-156.8	-19.89	2.3	1
370	-156.3	-19.82	2.3	-157	-19.93	2.5	1
380	-156.6	-19.89	2.5	-157.3	-20	2.7	1
390	-155.9	-19.82	2.7	-156.6	-19.93	2.9	1
400	-156.5	-19.87	2.5	-157.2	-19.98	2.7	1
410	-156.3	-19.9	2.9	-157	-20.01	3.1	1
420	-156.6	-20	3.4	-157.3	-20.11	3.6	1
430	-155.7	-19.87	3.3	-156.4	-19.98	3.5	1
440	-156.3	-19.92	3.1	-157	-20.03	3.3	1
450	-156.5	-19.98	3.4	-157.2	-20.09	3.5	1
460	-156.9	-20.03	3.3	-157.6	-20.14	3.5	1
470	-155.3	-19.83	3.4	-156	-19.94	3.5	1
480	-156.6	-19.98	3.3	-157.3	-20.09	3.4	1
490	-157.7	-20.14	3.4	-158.4	-20.25	3.6	1
500	-157.6	-20.16	3.7	-158.3	-20.27	3.9	1
510	-157.5	-20.15	3.7	-158.2	-20.26	3.9	1
520	-157.9	-20.25	4.1	-158.6	-20.36	4.3	1
530	-157.9	-20.24	4	-158.6	-20.35	4.2	1

## Sheet: (3) Age model
Composite depth (cm)	Peat/sediment age (cal yr BP)	modelled 1σ error
0	-63	1
1	-55	12
2	-47	14
3	-40	13
4	-32	9
5	-21	21
6	-9	26
7	3	28
8	15	26
9	26	20
10	37	1
11	75	60
12	110	70
13	150	70
14	190	50
15	300	215
16	410	285
17	525	315
18	630	330
19	745	315
20	855	285
21	965	215
22	1075	65
23	1100	95
24	1130	120
25	1155	140
26	1185	160
27	1210	175
28	1240	185
29	1265	195
30	1295	205
31	1325	215
32	1350	225
33	1375	230
34	1405	235
35	1430	240
36	1460	245
37	1485	250
38	1515	250
39	1540	255
40	1570	255
41	1595	260
42	1625	260
43	1650	260
44	1680	260
45	1705	260
46	1730	255
47	1760	255
48	1785	250
49	1815	250
50	1845	245
51	1870	240
52	1895	235
53	1925	230
54	1950	220
55	1980	215
56	2005	205
57	2035	195
58	2065	185
59	2090	170
60	2115	155
61	2145	140
62	2170	120
63	2195	90
64	2225	55
65	2250	85
66	2275	110
67	2300	130
68	2320	145
69	2345	160
70	2370	170
71	2395	180
72	2420	190
73	2445	200
74	2470	210
75	2495	215
76	2515	220
77	2540	230
78	2565	235
79	2590	240
80	2615	240
81	2640	245
82	2660	250
83	2685	250
84	2710	255
85	2735	255
86	2760	260
87	2785	260
88	2810	260
89	2835	260
90	2855	265
91	2880	265
92	2905	260
93	2930	260
94	2955	260
95	2975	260
96	3000	255
97	3025	255
98	3050	250
99	3075	250
100	3100	245
101	3125	240
102	3150	235
103	3170	230
104	3195	225
105	3220	220
106	3245	210
107	3270	205
108	3295	195
109	3315	190
110	3340	180
111	3365	165
112	3390	155
113	3415	140
114	3440	120
115	3465	100
116	3485	80
117	3520	105
118	3550	130
119	3585	145
120	3615	160
121	3645	170
122	3675	175
123	3710	180
124	3740	185
125	3770	190
126	3800	190
127	3835	185
128	3865	185
129	3895	180
130	3925	175
131	3960	165
132	3990	155
133	4025	140
134	4045	155
135	4070	170
136	4095	185
137	4120	195
138	4140	205
139	4165	215
140	4190	225
141	4210	235
142	4235	245
143	4260	250
144	4285	260
145	4310	265
146	4330	270
147	4355	280
148	4380	285
149	4400	290
150	4425	295
151	4450	300
152	4475	305
153	4500	310
154	4520	315
155	4545	320
156	4570	320
157	4590	325
158	4615	330
159	4640	330
160	4665	335
161	4690	335
162	4710	340
163	4735	340
164	4760	345
165	4780	345
166	4805	350
167	4830	350
168	4855	350
169	4880	355
170	4900	355
171	4925	355
172	4950	355
173	4970	355
174	4995	355
175	5020	360
176	5045	360
177	5065	360
178	5090	360
179	5115	360
180	5140	360
181	5160	360
182	5185	355
183	5210	355
184	5235	355
185	5255	355
186	5280	350
187	5305	350
188	5330	350
189	5350	350
190	5375	345
191	5400	345
192	5425	340
193	5445	340
194	5470	335
195	5495	335
196	5520	330
197	5540	325
198	5565	325
199	5590	320
200	5615	315
201	5635	315
202	5660	310
203	5685	305
204	5710	300
205	5730	295
206	5755	290
207	5780	280
208	5805	275
209	5825	270
210	5850	265
211	5875	255
212	5900	250
213	5920	240
214	5945	230
215	5970	225
216	5995	215
217	6015	200
218	6040	190
219	6065	180
220	6085	165
221	6110	150
222	6135	135
223	6160	115
224	6185	90
225	6205	55
226	6240	105
227	6275	135
228	6305	160
229	6340	180
230	6375	195
231	6405	210
232	6440	225
233	6470	235
234	6505	245
235	6540	250
236	6570	260
237	6605	265
238	6635	270
239	6670	270
240	6705	275
241	6735	275
242	6770	280
243	6805	280
244	6835	275
245	6870	275
246	6900	270
247	6935	270
248	6970	265
249	7000	255
250	7035	250
251	7070	245
252	7100	235
253	7135	220
254	7165	210
255	7200	195
256	7235	175
257	7265	155
258	7300	130
259	7335	90
260	7365	35
261	7385	60
262	7405	80
263	7425	100
264	7445	110
265	7465	120
266	7485	130
267	7500	140
268	7520	145
269	7540	155
270	7560	160
271	7580	165
272	7600	170
273	7620	175
274	7640	180
275	7660	180
276	7675	185
277	7695	185
278	7715	190
279	7735	190
280	7755	190
281	7775	195
282	7795	195
283	7815	195
284	7835	195
285	7855	195
286	7870	195
287	7890	190
288	7910	190
289	7930	190
290	7950	185
291	7970	180
292	7990	180
293	8010	175
294	8030	170
295	8050	165
296	8065	160
297	8085	155
298	8105	150
299	8125	140
300	8145	135
301	8165	125
302	8185	115
303	8205	100
304	8225	85
305	8240	70
306	8260	45
307	8280	75
308	8305	95
309	8325	110
310	8345	125
311	8365	140
312	8390	150
313	8410	160
314	8430	170
315	8450	175
316	8470	185
317	8490	190
318	8515	195
319	8535	205
320	8555	210
321	8575	215
322	8595	220
323	8615	220
324	8640	225
325	8660	230
326	8680	230
327	8700	235
328	8725	235
329	8745	240
330	8765	240
331	8785	245
332	8805	245
333	8830	245
334	8850	245
335	8870	250
336	8890	250
337	8910	250
338	8930	250
339	8955	245
340	8975	245
341	8995	245
342	9015	245
343	9035	245
344	9055	240
345	9080	240
346	9100	235
347	9120	235
348	9140	230
349	9165	230
350	9185	225
351	9205	220
352	9225	215
353	9245	215
354	9265	205
355	9290	200
356	9310	195
357	9330	190
358	9350	180
359	9370	175
360	9395	165
361	9415	155
362	9435	145
363	9455	135
364	9475	120
365	9500	105
366	9520	90
367	9540	65
368	9560	30
369	9575	40
370	9585	55
371	9595	60
372	9610	70
373	9620	75
374	9630	80
375	9645	85
376	9655	90
377	9670	90
378	9680	95
379	9690	100
380	9705	100
381	9715	105
382	9730	105
383	9740	105
384	9750	110
385	9765	110
386	9785	110
387	9810	125
388	9830	135
389	9855	140
390	9875	150
391	9900	155
392	9920	165
393	9945	170
394	9965	170
395	9990	175
396	10010	175
397	10035	180
398	10055	180
399	10080	180
400	10100	180
401	10125	180
402	10145	175
403	10170	175
404	10190	170
405	10215	165
406	10235	160
407	10260	155
408	10280	145
409	10305	140
410	10325	130
411	10350	115
412	10370	100
413	10395	85
414	10415	60
415	10420	60
416	10425	60
417	10425	60
418	10430	60
419	10435	60
420	10440	60
421	10440	55
422	10445	55
423	10450	55
424	10450	55
425	10455	55
426	10460	55
427	10465	55
428	10465	55
429	10470	55
430	10475	55
431	10475	55
432	10480	55
433	10485	55
434	10490	55
435	10490	50
436	10495	50
437	10500	50
438	10500	50
439	10505	50
440	10510	50
441	10515	50
442	10520	50
443	10520	50
444	10525	50
445	10635	290
446	10745	410
447	10850	495
448	10965	570
449	11070	625
450	11180	675
451	11295	720
452	11400	755
453	11510	790
454	11620	810
455	11730	835
456	11840	850
457	11950	870
458	12055	880
459	12165	890
460	12275	895
461	12385	905
462	12490	895
463	12605	890
464	12710	880
465	12820	870
466	12930	855
467	13040	835
468	13150	815
469	13260	790
470	13370	760
471	13480	720
472	13585	680
473	13700	630
474	13805	575
475	13915	505
476	14025	420
477	14130	305
478	14240	105
479	14270	125
480	14295	145
481	14320	165
482	14345	175
483	14370	190
484	14395	205
485	14420	215
486	14445	225
487	14470	235
488	14495	245
489	14520	255
490	14545	265
491	14575	270
492	14600	280
493	14625	285
494	14650	290
495	14675	300
496	14700	305
497	14725	310
498	14750	315
499	14775	320
500	14800	325
501	14825	330
502	14850	335
503	14880	335
504	14905	340
505	14930	345
506	14955	350
507	14980	350
508	15005	355
509	15030	355
510	15055	360
511	15080	360
512	15105	365
513	15130	365
514	15155	365
515	15180	370
516	15210	370
517	15235	370
518	15260	370
519	15285	370
520	15310	375
521	15335	375
522	15360	375
523	15385	375
524	15410	375
525	15435	375
526	15460	375
527	15485	370
528	15515	370
529	15540	370
530	15565	370
531	15590	370
532	15625	410

## Sheet: (4) Composite record
Water/relict ice age (cal yr BP)	δDpore ice	δ18Opore ice	dexcess	δD (δsw-corr.)	δ18O (δsw-corr.)	dexcess (δsw-corr.)
-63	-154.8	-19.22	-1.1	-154.8	-19.22	-1.1
-55	-155.1	-19.47	0.7	-155.1	-19.47	0.7
-47	-155	-19.23	-1.2	-155	-19.23	-1.2
-40	-155.2	-19.26	-1.1	-155.2	-19.26	-1.1
-32	-155.3	-19.29	-1	-155.3	-19.29	-1
-21	-155.8	-19.33	-1.2	-155.8	-19.33	-1.2
-9	-156.1	-19.3	-1.7	-156.1	-19.3	-1.7
15	-157.9	-19.75	0.1	-158	-19.76	0.1
37	-157.6	-19.54	-1.3	-157.7	-19.55	-1.3
75	-157.5	-19.56	-1	-157.6	-19.57	-1
110	-158	-19.59	-1.3	-158.1	-19.6	-1.3
150	-157.8	-19.64	-0.6	-157.8	-19.65	-0.6
190	-158.6	-19.65	-1.4	-158.7	-19.66	-1.4
300	-159	-19.73	-1.1	-159.1	-19.74	-1.1
630	-158.8	-19.82	-0.2	-158.8	-19.82	-0.2
1240	-159.8	-19.97	0	-159.7	-19.97	0
1515	-159.2	-19.86	-0.3	-159.2	-19.85	-0.3
1785	-159.2	-19.82	-0.6	-159.1	-19.81	-0.6
2065	-159.9	-19.92	-0.5	-159.8	-19.91	-0.5
2320	-159.2	-19.84	-0.5	-159.2	-19.83	-0.5
2565	-159.2	-19.83	-0.5	-159.1	-19.82	-0.5
2810	-159.5	-19.94	0.1	-159.4	-19.94	0.1
3050	-159.6	-19.93	-0.1	-159.6	-19.93	-0.1
3295	-159.5	-19.93	-0.1	-159.6	-19.94	-0.1
3550	-158.6	-19.82	-0.1	-158.7	-19.83	-0.1
3865	-158.9	-19.89	0.2	-159	-19.91	0.3
4140	-159.3	-19.9	-0.1	-159.4	-19.93	0
4380	-158	-19.77	0.1	-158.2	-19.8	0.2
4615	-158.6	-19.81	-0.1	-158.8	-19.84	-0.1
4855	-158.6	-19.86	0.3	-158.8	-19.9	0.4
5090	-158.4	-19.83	0.3	-158.7	-19.87	0.3
5330	-158	-19.8	0.4	-158.4	-19.85	0.4
5565	-158.3	-19.85	0.5	-158.7	-19.9	0.6
5805	-157.9	-19.78	0.3	-158.3	-19.84	0.4
6040	-158.9	-19.9	0.3	-159.4	-19.96	0.3
6305	-157.9	-19.83	0.7	-158.4	-19.9	0.8
6440	-157.3	-19.79	1	-157.8	-19.87	1.1
6635	-157	-19.79	1.3	-157.5	-19.86	1.4
6770	-157	-19.79	1.4	-157.5	-19.87	1.5
6970	-157.2	-19.82	1.4	-157.7	-19.91	1.5
7100	-157.4	-19.86	1.5	-157.9	-19.94	1.6
7300	-157.4	-19.87	1.5	-158	-19.96	1.6
7405	-157.3	-19.85	1.5	-157.9	-19.93	1.6
7520	-156.9	-19.82	1.7	-157.6	-19.91	1.8
7600	-156.8	-19.82	1.8	-157.4	-19.91	1.9
7715	-157	-19.83	1.7	-157.6	-19.92	1.8
7795	-157.1	-19.84	1.6	-157.7	-19.93	1.7
7910	-157	-19.85	1.7	-157.7	-19.94	1.8
7990	-157	-19.85	1.8	-157.7	-19.95	1.9
8105	-156.9	-19.87	2	-157.6	-19.97	2.1
8185	-156.9	-19.88	2.1	-157.6	-19.98	2.2
8305	-156.9	-19.89	2.2	-157.6	-19.99	2.3
8390	-156.9	-19.9	2.3	-157.6	-20	2.4
8515	-156.9	-19.92	2.4	-157.7	-20.03	2.5
8595	-157	-19.94	2.5	-157.8	-20.06	2.7
8640	-156.9	-19.94	2.6	-157.7	-20.05	2.7
8805	-156.6	-19.93	2.9	-157.4	-20.05	3
9015	-157.1	-19.98	2.7	-158	-20.1	2.8
9225	-157	-20.01	3.1	-157.9	-20.14	3.2
9435	-157.3	-20.11	3.6	-158.3	-20.25	3.7
9610	-156.4	-19.98	3.5	-157.4	-20.13	3.6
9730	-157	-20.03	3.3	-158	-20.18	3.4
9920	-157.1	-20.09	3.6	-158.2	-20.25	3.8
10145	-157.6	-20.14	3.5	-158.8	-20.31	3.7
10370	-156	-19.94	3.6	-157.2	-20.13	3.8
10445	-157.2	-20.09	3.5	-158.5	-20.28	3.7
10480	-158.4	-20.25	3.6	-159.7	-20.44	3.8
10520	-158.3	-20.27	3.9	-159.6	-20.47	4.1
11400	-158.1	-20.26	3.9	-159.9	-20.52	4.2
12490	-158.5	-20.36	4.3	-161.1	-20.73	4.8
13585	-158.6	-20.35	4.2	-161.9	-20.83	4.8

## Sheet: (5) Reconstruction
Cal yr BP (BP = 1950 CE)	ΔT (°C)	ΔT - 1σ	ΔT + 1σ
-63	2.07	1.5	2.8
-55	1.92	1.36	2.63
-47	1.96	1.4	2.68
-40	1.86	1.31	2.56
-32	1.74	1.21	2.43
-21	1.45	0.95	2.1
-9	1.29	0.8	1.91
15	0.04	-0.4	0.49
37	0.22	-0.19	0.69
75	0.28	-0.12	0.76
110	-0.03	-0.47	0.41
150	0.13	-0.29	0.59
190	-0.39	-0.89	0
300	-0.65	-1.18	-0.23
630	-0.49	-0.99	-0.09
1240	-1.09	-1.69	-0.63
1515	-0.71	-1.26	-0.29
1785	-0.69	-1.22	-0.27
2065	-1.14	-1.74	-0.67
2320	-0.71	-1.25	-0.29
2565	-0.7	-1.24	-0.28
2810	-0.9	-1.46	-0.45
3050	-0.97	-1.55	-0.52
3295	-0.98	-1.56	-0.53
3550	-0.43	-0.93	-0.04
3865	-0.63	-1.15	-0.21
4140	-0.9	-1.47	-0.46
4380	-0.11	-0.57	0.31
4615	-0.5	-1.01	-0.1
4855	-0.49	-1	-0.09
5090	-0.4	-0.9	-0.01
5330	-0.2	-0.67	0.21
5565	-0.39	-0.88	0
5805	-0.18	-0.64	0.24
6040	-0.85	-1.41	-0.41
6305	-0.24	-0.72	0.17
6440	0.13	-0.29	0.59
6635	0.34	-0.05	0.83
6770	0.33	-0.06	0.82
6970	0.21	-0.21	0.68
7100	0.07	-0.36	0.52
7300	0	-0.44	0.45
7405	0.11	-0.32	0.57
7520	0.31	-0.09	0.8
7600	0.4	0.01	0.89
7715	0.29	-0.11	0.78
7795	0.22	-0.2	0.69
7910	0.23	-0.18	0.7
7990	0.24	-0.16	0.72
8105	0.27	-0.13	0.75
8185	0.3	-0.1	0.78
8305	0.26	-0.14	0.74
8390	0.26	-0.14	0.74
8515	0.22	-0.18	0.7
8595	0.17	-0.25	0.63
8640	0.21	-0.2	0.68
8805	0.43	0.04	0.94
9015	0.04	-0.39	0.49
9225	0.11	-0.32	0.56
9435	-0.14	-0.6	0.28
9610	0.44	0.04	0.94
9730	0.03	-0.41	0.47
9920	-0.12	-0.58	0.31
10145	-0.46	-0.97	-0.07
10370	0.52	0.12	1.04
10445	-0.32	-0.81	0.07
10480	-1.09	-1.68	-0.62
10520	-1	-1.58	-0.55
11400	-1.22	-1.83	-0.74
12490	-1.96	-2.68	-1.4
13585	-2.46	-3.24	-1.84
